# Supplementary material for: A Comparative Analysis of the Functional Outcomes Between Retzius-Sparing and Conventional Robot-Assisted Radical Prostatectomy Using the Expanded Prostate Cancer Index Composite
Source: Cancers (Basel). 2025 Dec 7;17(24):3913. doi: 10.3390/cancers17243913 (PMC12730361; doi:10.3390/cancers17243913)
Supplement: Supplementary file 1 [file cancers-17-03913-s001.zip]

Archive with 1 entries (1 files):
- cancers-4016516-supplementary.pdf
